# Supplementary material for: The benefits and harms of open notes in mental health: A Delphi survey of international experts
Source: PLoS One. 2021 Oct 13;16(10):e0258056. doi: 10.1371/journal.pone.0258056 (PMC8513879; doi:10.1371/journal.pone.0258056)
Supplement: S3 Appendix — (CSV) [file pone.0258056.s003.csv]

	opprtunities_1	opprtunities_2	opprtunities_3	opprtunities_4	accessWill_1	accessWill_2	accessWill_3	accessWillImprove_1	accessWillImprove_2	accessWillImprove_3	accessWillImprove_4	accessWillImprove_5	accessWillImprove_6	accessWillImprove_7	accessUnderstanding_1	accessUnderstanding_2	accessUnderstanding_3	accessUnderstanding_4	mentalRecall_1	mentalRecall_2	mentalRecall_3	improvePatient_1	improvePatient_2	improvePatient_3	improvePatient_4	improvePatient_5	improvePatient_6	improvePatient_7	patiendAdherence_1	patiendAdherence_2	accessWillIncrease_1	accessWillIncrease_2	accessWillIncrease_3	accessWillIncrease_4	accessWillIncrease_5	accessWillIncrease_6	accessWillDiminish_1	accessWillDiminish_2	accessWillDiminish_3	accessWillDiminish_4	improveFFC_1	improveFFC_2	asAResult_1	asAResult_2	asAResult_3	asAResult_4	asAResult_5	harm_1	hiding_1
ppt	Access to mental health notes will help patients to … - correct errors in notes.	Access to mental health notes will help patients to … - correct clinician misinterpretations	Access to mental health notes will help patients to … - correct errors in how their social history is documented.	Access to mental health notes will help patients to … - share their notes with other clinicians improving continuity of care .	Patient access to mental health notes will … - help to close the feedback loop on care.	Patient access to mental health notes will … - help to demystify psychotherapy.	Patient access to mental health notes will … - prompt patients to research more about their healthcare.	Patient access to mental health notes will improve … - clinical outcomes.	Patient access to mental health notes will improve … - quality of care.	Patient access to mental health notes will improve … - treatment processes.	Patient access to mental health notes will improve … - mutual understanding between patients and clinicians.	Patient access to mental health notes will improve … - patient-clinician goal-alignment.	Patient access to mental health notes will improve … - patient-clinician communication.	Patient access to mental health notes will improve … - the therapeutic alliance.	Access to mental health notes will improve patient understanding about their … - care plan.	Access to mental health notes will improve patient understanding about their … - diagnosis / mental health condition.	Access to mental health notes will improve patient understanding about their … - health changes over time.	Access to mental health notes will improve patient understanding about their … - the rationale for their treatments.	Access to mental health notes will improve patient recall … - about what was communicated during the visit.	Access to mental health notes will improve patient recall … - especially among patients with memory or cognitive problems.	Access to mental health notes will improve patient recall … - of homework between visits.	Access to mental health notes will improve patient … - satisfaction with care.	Access to mental health notes will improve patient … - trust in clinicians.	Access to mental health notes will improve patient … - sense of control of their health.	Access to mental health notes will improve patient … - sense of privacy over their health information.	Access to mental health notes will improve patient … - responsibility for their healthcare.	Access to mental health notes will improve patient … - awareness over current medications.	Access to mental health notes will improve patient … - preparation for visits.	Access to mental health notes will improve patient adherence to … - treatment plans.	Access to mental health notes will improve patient adherence to … - medications.	Access to mental health notes will increase … - the depth of patient-clinician dialogue during visits.	Access to mental health notes will increase … - shared decision-making.	Access to mental health notes will increase … - adoption of patient-centered language in clinicians’ documentation.	Access to mental health notes will increase … - the likelihood patients will ask relevant questions at visits.	Access to mental health notes will increase … - efficiency in patient care.	Access to mental health notes will increase … - economic efficiencies in healthcare.	Access to mental health notes will diminish … - problematic power imbalances between clinicians and patients.	Access to mental health notes will diminish … - the use of disrespectful or derogatory language in notes.	Access to mental health notes will diminish … - patient anxiety about what clinicians write about them.	Access to mental health notes will diminish … - patient feelings of stigmatization.	Patient access to mental health notes will improve family / friend / caregiver … - trust in clinicians.	Patient access to mental health notes will improve family / friend / caregiver … - recall about patient appointments.	As a result of opening mental health notes there will be … - no major harms to patients.	As a result of opening mental health notes there will be … - few harms to patients.	As a result of opening mental health notes there will be … - harms if notes are written without intention to share with patients.	As a result of opening mental health notes there will be … - harms if patients lack guidance on reading notes.	As a result of opening mental health notes there will be … - an increase in patients demanding changes to their notes.	Harm is more likely if patients … - can access their notes immediately after a visit.	Hiding mental health / psychotherapy notes … - from patients will result in greater harm.
1	7	7	7	7	7	7	7	7	7	7	7	7	7	7	7	7	7	7	7	7	7	7	7	7	7	7	7	7			7	7	7	7	7	7	7	7	7	7	7	7	4	6	6	6	3	1	6
2	7	5	7	7	5	4	5	6	6	6	6	6	6	6	7	7	6	7	7	7	7	4	6	7	4	6	7	6	6	6	5	5	5	4	3	1	6	7	7	4	5	7	3	4	5	3	3	1	7
3	2	5	5	6	5	6	6	2	2	2	5	6	4	4	5	6	6	6	6	6	6	4	4	5	4	5	6	4	4	3	5	5	6	5	4	3	4	6	6	6	6	6	2	3	6	7	6	7	3
4	5	5	5	5	5	4	4	5	5	5	5	5	5	5	5	5	5	4	4	5	4	4	4	5	5	4	4	4	4	5	4	4	6	4	5	4	4	5	5	5	4	5	6	4	5	5	3	2	4
5	5	2	6	6	4	4	5	4	5	4	4	5	5	4	6	6	6	5	6	7	6	5	4	6	6	5	5	5	5	5	5	5	5	6	4	3	4	5	6	6	4	4	4	5	5	6	5	5	4
6	3	6	6	7	6	5	5	6	5	5	6	6	6	5	6	6	5	6	6	6	6	4	6	4	5	3	5	2	2	4	5	7	6	6	5	2	6	7	6	6	6	6	6	6	7	6	4	2	7
7	6	6	6	4	5	6	5	5	6	6	7	7	6	6	6	5	5	6	6	5	5	5	6	5	5	4	5	5	4	4	6	6	7	5	5	5	4	6	6	6	4	4	6	7	6	6	4	4	6
8	5	5	6	7	7	6	5	5	5	6	7	7	7	5	6	6	6	7	7	7	6	6	6	7	5	6	6	6	6	6	6	6	4	5	5	5	6	5	6	6	7	7	6	5	4	3	3	1	6
9	6	7	7	6	6	5	4	4	5	4	6	7	7	6	7	6	6	7	7	7	7	6	5	7	6	5	6	4	6	4	6	6	6	6	4	4	6	7	6	5	6	5	2	2	6	5	3	5	4
10	6	6	7	6	5	5	5	5	5	5	6	6	6	5	6	6	6	6	6	6	6	4	4	6	5	5	6	6	5	5	5	6	6	6	4	4	5	6	6	6	6	6	3	5	5	5	6	5	6
11	7	7	7	7	7	7	7	7	7	7	7	7	7	7	7	7	7	7	7	6	7	7	7	7	7	7	7	7	6	6	7	7	7	7	7	7	7	5	5	5	6	7	6	6	6	5	5	2	7
12	7	7	7	5	7	7	6	7	7	7	7	7	7	6	7	5	7	7	7	7	7	7	6	7	6	7	6	7	7	4	7	7	7	7	7	7	7	7	7	7	7	7	7	7	6	2	2	1	7
13	3	3	3	4	4	5	4	4	5	5	6	4	6	6	7	7	7	7	7	5	7	5	5	6	6	6	7	7	5	5	7	6	6	6	5	5	3	5	3	4	4	4	3	4	5	7	7	7	7
14	7	7	7	7	7	7	7	7	7	7	7	7	7	7	7	7	7	7	7	7	7	7	7	7	7	7	7	7	7	7	7	7	7	7	7	7	7	7	7	7	7	7	6	6	7	7	7	1	7
15	5	5	6	6	6	5	4	5	5	5	5	5	6	6	5	6	3	5	4	5	3	5	6	5	3	3	3	2	3	3	3	4	6	3	1	2	4	6	5	4	5	3	6	6	3	6	6	5	4
16	5	5	5	6	5	5	5	5	5	5	5	5	5	5	6	6	5	5	6	6	6	5	5	6	6	5	6	6	5	5	6	6	6	5	5	5	5	6	6	6	6	6	1	1	7	7	5	4	5
17	5	5	5	7	6	4	5	4	4	5	7	7	7	7	7	6	6	7	7	5	6	5	7	7	4	4	5	5	5	5	4	4	5	5	4	4	5	5	6	6	5	4	3	5	6	4	4	4	2
18	6	7	6	6	6	5	6	6	6	6	7	7	7	6	7	6	6	6	7	5	6	6	7	7	4	6	6	6	6	6	6	6	7	6	6	5	6	6	5	5	7	6	4	5	7	6	5	3	5
19	7	7	7	7	7	7	6	5	6	6	7	7	6	6	7	6	7	7	7	7	7	4	4	7	3	4	5	5	4	4	4	5	4	7	4	4	4	5	4	4	4	4	4	5	5	4	6	1	5
20	2	1	1	2	5	4	5	5	5	5	5	5	5	5	4	5	5	5	5	5	5	5	5	5	5	5	5	5	5	5	5	5	5	5	5	5	5	4	5	4	4	5	2	3	5	5	6	3	7
21	2	2	2	4	2	5	4	5	5	5	6	6	6	6	2	2	4	2	7	5	5	5	5	5	5	5	5	5	5	5	5	6	4	6	6	4	2	5	6	2	5	5	6	5	5	5	5	2	7
22	5	6	6	7	5	6	7	6	6	6	5	6	6	5	7	7	7	7	6	6	7	5	6	6	5	6	6	6	6	5	6	6	5	6	6	5	5	5	5	5	5	6	5	5	5	3	5	5	4
23	3	2	2	3	4	6	5	4	5	6	6	6	6	6	5	5	4	5	5	6	5	5	5	6	6	5	6	4	5	5	5	5	6	6	4	3	5	7	7	7	5	5	2	3	7	7	6	6	2
24	7	7	7	7	7	6	4	4	4	4	6	7	6	4	6	5	6	4	7	7	7	4	6	6	6	6	4	6	4	4	4	5	6	6	4	4	5	7	7	4	5	5	4	4	6	6	3	4	5
25	7	6	7	6	6	6	6	7	6	6	7	7	7	7	7	6	5	6	7	7	6	6	7	6	6	6	6	7	6	6	7	7	7	7	5	4	5	6	6	5	4	4	4	5	5	5	4	3	5
26	5	5	4	4	6	6	4	4	5	5	6	6	6	6	6	6	5	5	6	6	6	6	6	6	4	5	6	5	5	4	5	5	6	5	4	3	5	6	6	6	6	5	5	7	5	4	5	3	4
27	7	7	7	3	5	7	4	6	6	6	7	7	7	6	7	7	7	6	7	7	6	5	5	6	7	5	7	7	6	6	5	5	5	6	5	3	5	6	6	6	5	7	5	5	6	1	2	1	7
28	7	7	7	7	7	7	6	6	6	6	6	6	6	5	6	6	5	5	6	6	6	5	3	5	3	5	6	5	5	5	5	5	6	4	4	4	3	7	3	3	3	5	5	5	6	6	5	6	3
29	7	7	7	7	6	6	5	6	6	6	7	7	7	6	7	6	5	6	7	7	7	7	7	7	4	5	6	6	5	5	4	6	7	3	4	6	4	6	6	4	5	5	7	7	5	2	1	1	7
30	6	6	6	5	6	4	5	4	5	5	5	5	5	5	5	5	5	6	6	6	5	5	5	4	4	5	6	5	5	4	5	5	6	5	5	4	5	7	5	5	6	6	5	5	4	2	3	2	5
31	5	5	5	7	5	4	5	5	5	5	5	5	5	5	5	5	5	5	6	6	6	5	5	6	5	6	6	6	6	6	5	6	6	5	4	4	5	4	3	3	4	5	2	2	6	4	6	5	5
32	6	7	5	6	7	6	7	5	5	5	5	6	6	5	6	6	5	7	7	7	7	7	6	7	6	6	7	7	6	5	6	7	7	7	6	6	6	7	7	6	7	6	7	4	5	5	6	3	6
33	7	7	7	7	6	6	6	7	7	7	7	7	7	5	7	7	7	7	7	7	7	5	7	6	6	6	7	7	6	6	6	6	7	6	5	5	5	7	5	4	5	5	7	5	5	5	7	4	5
34	4	4	4	3	5	3	3	4	4	4	4	5	5	5	5	5	4	5	5	5	4	5	5	5	4	5	5	4	3	3	3	5	5	4	1	1	4	7	5	4	4	4	5	4	5	4	5	4	4
35	6	6	6	5	3	5	6	3	5	6	6	7	7	4	4	5	3	6	7	7	7	6	7	7	6	4	6	7	6	6	4	5	7	6	3	3	7	7	7	7	7	7	6	7	7	2	5	3	6
36	5	5	7	7	7	7	7	6	6	6	6	6	6	6	6	6	6	6	6	6	6	3	4	6	2	4	6	6	5	5	5	5	5	5	5	4	5	7	3	4	4	6	2	3	6	6	6	2	3
37	6	6	6	6	7	4	7	5	6	6	7	6	7	5	7	7	7	6	7	7	7	6	6	6	4	6	7	6	5	5	6	6	6	6	6	4	5	6	5	4	5	5	4	4	5	5	4	4	6
38	6	6	6	6	6	6	6	5	5	4	6	6	5	5	5	5	5	5	5	5	5	5	6	5	5	4	6	5	5	5	4	4	4	4	4	4	4	7	6	4	4	5	4	6	4	5	5	5	6
39	5	1	2	5	4	5	3	5	5	5	5	6	5	5	5	6	6	5	6	6	6	4	6	6	4	5	6	4	6	7	2	5	6	3	3	4	3	6	4	5	5	5	2	5	7	6	5	3	5
40	7	7	7	7	7	6	7	6	6	6	7	6	6	6	7	6	5	6	7	7	7	5	6	6	6	5	7	7	6	6	5	6	5	6	5	4	4	6	6	5	4	4	5	7	5	2	5	2	5
41	7	7	7	7	5	6	5	5	5	5	5	5	5	4	5	5	7	5	7	7	7	4	4	6	3	5	7	7	5	5	4	4	4	5	4	4	4	5	5	4	4	5	4	4	7	7	4	4	5
42	7	7	7	7	7	4	7	7	7	7	7	7	7	7	7	7	7	7	7	7	7	7	6	6	6	4	6	5	6	6	5	6	7	6	7	5	5	7	6	6	5	5	7	7	5	5	5	5	6
43	7	7	7	7	4	4	6	6	6	6	7	6	6	6	7	7	7	6	7	7	7	7	7	7	6	6	7	6	6	5	6	6	6	7	6	5	7	7	7	6	5	6	7	7	5	5	5	1	6
44	2	2	3	6	6	7	6	6	6	6	5	6	6	6	7	6	5	6	4	6	5	5	5	5	4	6	6	5	6	6	6	4	7	5	6	7	5	5	6	4	6	7	6	3	6	5	3	4	6
45	6	4	5	7	7	6	6	6	6	7	7	6	6	7	6	7	7	7	7	7	7	6	5	6	5	4	5	6	5	5	6	5	7	5	5	5	7	7	7	4	5	6	3	5	5	4	5	3	5
46	6	5	7	5	6	4	5	5	5	5	6	6	6	5	6	6	5	5	7	5	6	5	5	6	3	5	5	6	5	4	4	5	6	5	4	4	5	6	6	5	4	5	6	7	4	5	5	2	4
47	6	6	6	6	6	6	6	5	5	6	7	6	7	6	7	7	6	6	7	6	6	5	6	6	6	6	6	6	6	6	5	6	4	5	4	4	4	5	7	6	6	7	6	5	3	4	5	2	5
48	6	6	6	6	6	7	7	5	6	6	7	7	7	6	7	7	7	6	6	6	7	6	6	7	6	6	6	6	6	6	5	6	5	6	6	6	6	7	7	7	6	7	5	5	6	6	5	3	5
49	2	2	6	7	5	2	3	2	2	2	5	2	3	1	7	7	4	5	5	6	5	3	5	5	2	5	7	3	6	7	5	5	6	2	4	2	5	7	5	3	4	6	6	2	6	7	7	6	2
50	6	7	7	7	7	5	5	6	6	5	7	6	7	7	7	7	7	7	7	7	7	6	6	6	4	6	5	7	6	7	7	7	7	6	6	4	7	7	7	5	6	5	2	6	5	5	7	6	6
51	5	6	7	4	5	6	3	3	2	2	5	4	5	3	3	2	3	2	6	6	6	3	4	3	2	3	5	5	3	3	4	3	4	5	2	2	4	5	5	5	4	4	2	2	3	6	4	5	4
52	7	7	7	7	2	3	2	7	7	6	6	7	6	6	7	7	6	6	7	6	7	6	6	7	5	6	7	7	7	7	6	7	6	6	6	6	7	7	7	6	6	7	6	5	7	7	7	6	5
53	6	5	5	6	4	5	3	3	4	5	5	5	5	4	6	6	4	5	5	6	5	4	5	5	4	5	7	5	4	5	3	5	6	4	3	3	5	6	6	5	5	5	6	6	5	4	5	3	5
54	6	6	6	6	7	6	5	6	6	5	7	7	6	5	7	6	6	6	7	7	7	6	6	6	6	6	6	6	7	7	4	6	6	6	6	4	5	6	7	6	6	5	4	6	5	6	3	3	4
55	7	5	7	6	6	6	6	5	6	5	6	5	5	6	5	5	5	5	5	6	5	5	6	5	4	5	5	5	5	5	5	5	6	5	5	5	5	5	6	6	5	5	3	3	5	5	3	4	3
56	6	5	6	7	5	4	5	4	4	4	6	6	6	5	6	6	6	6	6	5	5	6	5	6	4	4	7	5	4	4	5	5	3	5	4	2	4	3	4	3	4	5	6	4	4	3	5	4	4
[truncated: 39 more columns]
